# Supplementary material for: MHC-compatible bone marrow stromal/stem cells trigger fibrosis by activating host T cells in a scleroderma mouse model
Source: eLife. 2016 Jan 26;5:e09394. doi: 10.7554/eLife.09394 (PMC4739756; doi:10.7554/eLife.09394)
Supplement: Figure 1—source data 1. — Number of HSP47+ cells per field (x200) from 5 to 13 areas from the lacrimal glands 3 and 8 weeks following transplantation. Source data for (C). HSP, heat-shock protein. DOI: http://dx.doi.org/10.7554/eLife.09394.004 [file elife-09394-fig1-data1.xlsx]

## Sheet: Sheet1
Figure 1-source data 1.（Figure 1C) Lacrimal gland: Number of HSP47+ cells per fields
		i 3W	ii 3W	iii 3W	iv 3W	v 3W	i 8W	ii 8W	iii 8W	iv 8W	v 8W
		4	12	12	23	9	5	20	4	12	4
		9	12	8	25	8	5	22	7	10	5
		4	12	10	25	8	4	13	7	13	5
		15	13	10	22	15	3	11	7	8	3
		12	13	11	23	9	3	12	10	10	4
			18	9	12			26
			26		20			13
			31		25			20
			16		20			23
					21			32
					25			30
					20
					21
		i 3W	ii 3W	iii 3W	iv 3W	v 3W	i 8W	ii 8W	iii 8W	iv 8W	v 8W
	Average	8.8	17	10	21.6923	9.8	4	20.1818	7	10.6	4.2
	SD	4.35431	6.54896	1.29099	3.40553	2.63818	0.894427	6.97812	1.89737	1.74356	0.748331
	Statics	0.0385886		6.07922e-07		0.00314721
