# Supplementary material for: MHC-compatible bone marrow stromal/stem cells trigger fibrosis by activating host T cells in a scleroderma mouse model
Source: eLife. 2016 Jan 26;5:e09394. doi: 10.7554/eLife.09394 (PMC4739756; doi:10.7554/eLife.09394)
Supplement: Figure 1—source data 2. — Source data for graph shown in (D). DOI: http://dx.doi.org/10.7554/eLife.09394.005 [file elife-09394-fig1-data2.xlsx]

## Sheet: Sheet1
Figure 1-soruce data 2 (Figure 1D) Tear volume
	i 3W	ii 3W	iii 3W	iv 3W	v 3W	i 8W	ii 8W	iii 8W	iv 8W	v 8W
	140.62	76.35	383.77	124.68	166.02	211.27	159.61	226.88	85.53	156.26
	185.81	160.65	265.41	140.63	166.67	131.25	68.11	163.87	117.59	220.86
		87.99	210.13	199.91	180	173.19	132.38	246.58	124.68	232.08
			154.34	207.48			92.87		156.25
			144.23				33.94		219.22
	i 3W	ii 3W	iii 3W	iv 3W	v 3W	i 8W	ii 8W	iii 8W	iv 8W	v 8W
Average	163.215	108.33	231.576	168.175	170.897	171.903	97.382	212.443	140.654	203.067
SD	31.9542	45.6827	97.9316	41.6435	7.89041	40.0255	49.9982	43.2036	50.6005	40.9221
Statics							0.0165453
