# Supplementary material for: MHC-compatible bone marrow stromal/stem cells trigger fibrosis by activating host T cells in a scleroderma mouse model
Source: eLife. 2016 Jan 26;5:e09394. doi: 10.7554/eLife.09394 (PMC4739756; doi:10.7554/eLife.09394)
Supplement: Figure 1—source data 3. — HSP, heat-shock protein. DOI: http://dx.doi.org/10.7554/eLife.09394.006 [file elife-09394-fig1-data3.xlsx]

## Sheet: Sheet1
Figure 1-source data 3 (.Figure 1F) BMSCs dose escalation transplantation
	Syngeneic BMSC500		Mismatched BMSC 500		Syngeneic BMSC 2000		Mismatched BMSC 2000		Syngeneic BMSC 8000		Mismatched BMSC 8000		Syngeneic BMSC16000		Mismatched BMSC 16000
		Count		Count		Count		Count		Count		Count		Count		Count
	A1-1	3	M500-1	30	B1-1	8	M2000-1	37	C1-1	10	M8000-1	30	SY16000-1	14	M16000-1	39
	A1-2	3	M500-2	25	B1-2	8	M2000-2	30	C1-2	13	M8000-2	35	SY16000-2	13	M16000-2	40
	A1-3	4	M500-3	25	B1-3	10	M2000-3	21	C1-3	12	M8000-3	32	SY16000-3	23	M16000-3	35
	A1-4	5	M500-4	27	B1-4	9	M2000-4	35	C1-4	13	M8000-4	30	SY16000-4	14	M16000-4	38
	A1-5	5	M500-5	23	B1-5	9	M2000-5	32	C1-5	5	M8000-5	31	SY16000-5	18	M16000-5	41
	A2-1	5	M500-6		B2-1	6	M2000-6	37	C2-1	4	M8000-6			12	M16000-6
	A2-2	2			B2-2	9			C2-2	3	M8000-7				M16000-7
	A2-3	5			B2-3	10			C2-3	6
	A2-4	6			B2-4	3			C2-4	4
	A2-5	4			B2-5	5			C2-5	6
	A3-1	5			B3-1	6			C3-1	8
	A3-2	4			B3-2	10			C3-2	14
	A3-3	4			B3-3	11			C3-3	11
	A3-4	4			B3-4	15			C3-4	10
	A3-5	6			B3-5	9			C3-5	9
	Average	4.33333		26		8.53333		32		8.53333		31.6		15.6667		38.6
	SD	1.04083		2.16025		2.6426		5.12696		3.44359		1.69312		3.49149		1.87972
	Statics			7.43154e-16				1.67344e-10				1.10723e-10				1.60004e-06
							Syngeneic BMSC 500	Mismathed BMSC 500	Syngeneic BMSC 2000	Mismatched BMSC 2000	Syngeneic BMSC 8000	Mismatched BMSC 8000	Syngeneic BMSC 16000	MismatchedBMSC16000
							4.33	26	8.53	32	8.53	31.6	15.67	38.6
							1.04	2.16	2.64	5.13	3.45	1.69	3.49	1.88
