# Supplementary material for: MHC-compatible bone marrow stromal/stem cells trigger fibrosis by activating host T cells in a scleroderma mouse model
Source: eLife. 2016 Jan 26;5:e09394. doi: 10.7554/eLife.09394 (PMC4739756; doi:10.7554/eLife.09394)
Supplement: Figure 1—source data 4. — Number of HSP47+ cells per field from 4 to 5 areas in each organ 3 and 8 weeks following WBM for Figure 1—figure supplement 1(C). HSP, heat-shock protein. DOI: http://dx.doi.org/10.7554/eLife.09394.007 [file elife-09394-fig1-data4.xlsx]

## Sheet: Sheet1
Figure 1-source data 4 (Figure 1-figure supplement 1C) Whole bone marrow transplantation (WBMT)
	Lacrimal gland							Conjunctiva						Saivary gland						Skin
	Syngeneic WBM3W	Mismatched WBM3W	Syngeneic WBM 8W	Mismatched WBM 8W				Syngeneic WBM3W	Mismatched WBM3W	Syngeneic WBM 8W	Mismatched WBM 8W			Control 3W	GVHD 3W	Control 8W	GVHD 8W			Syngeneic WBM3W	Mismatched WBM3W	Syngeneic WBM 8W	Mismatched WBM 8W
	6	23	5	12				8	18	9	21			26	40	6	17			11	17	6	24
	11	25	5	10				8	21	12	19			18	40	7	20			13	19	9	13
	6	25	4	13				10	19	8	16			13	37	7	15			5	25	8	10
	17	22	3	8				9	17	8	18			9	42	5	14			8	14	8	12
	Syngeneic WBM3W	Mismatched WBM3W	Syngeneic WBM 8W	Mismatched WBM 8W				12	14	8	16									5	21	9	15
Average	10	23.75	4.25	10.75				Syngeneic WBM3W	Mismatched WBM3W	Syngeneic WBM 8W	Mismatched WBM 8W									Syngeneic WBM3W	Mismatched WBM3W	Syngeneic WBM 8W	Mismatched WBM 8W
SD	5.22813	1.5	0.957427	2.21736			Average	9.4	17.8	9	18		Average	16.5	39.75	6.25	16.5		Average	8.4	19.2	8	14.8
							SD	1.67332	2.58844	1.73205	2.12132		SD	7.32575	2.06155	0.957427	2.64575		SD	3.57771	4.14729	1.22474	5.44977
Statics	0.00231978		0.00169163					0.000291392		8.00567e-05				0.000876545		0.000340537				0.0171092		0.0718627
	*							*								*
	Lung							Liver						Intestine
	Syngeneic WBM3W	Mismatched WBM3W	Syngeneic WBM 8W	Mismatched WBM 8W				Syngeneic WBM3W	Mismatched WBM3W	Syngeneic WBM 8W	Mismatched WBM 8W			Control 3W	GVHD 3W	Control 8W	GVHD 8W
	11	17	10	12				7	12	7	10			6	15	12	28
	13	25	8	13				19	19	9	10			18	14	15	23
	5	14	10	10				9	20	12	14			9	13	9	19
	8	19	10	17				9	13	14	10			8	15	9	18
	5	21	7	21				6	19	11	14			7	15	18	23
	Syngeneic WBM3W	Mismatched WBM3W	Syngeneic WBM 8W	Mismatched WBM 8W				Syngeneic WBM3W	Mismatched WBM3W	Syngeneic WBM 8W	Mismatched WBM 8W			Control 3W	GVHD 3W	Control 8W	GVHD 8W
Average	8.4	19.2	9	14.6			Average	10	16.6	10.6	11.6		Average	9.6	14.4	12.6	22.2
SD	3.57771	4.14729	1.41421	4.39318			SD	5.19615	3.78153	2.70185	2.19089		SD	4.82701	0.894427	3.91152	3.96232
	0.00225918		0.026526					0.0507526		0.538322				0.0602639		0.00483999
			#
	WBM (Whole bone marrow transplantation)
