# Supplementary material for: MHC-compatible bone marrow stromal/stem cells trigger fibrosis by activating host T cells in a scleroderma mouse model
Source: eLife. 2016 Jan 26;5:e09394. doi: 10.7554/eLife.09394 (PMC4739756; doi:10.7554/eLife.09394)
Supplement: Figure 1—source data 5. — Data for each organ are displayed on separate sheets. DOI: http://dx.doi.org/10.7554/eLife.09394.008 [file elife-09394-fig1-data5.xlsx]

## Sheet: Salivary gland 
Salivary gland: HSP47+ cells per field
	i 3W	ii 3W	iii 3W	iv 3W	v 3W	i 8W	ii 8W	iii 8W	iv 8W	v 8W
Area 1	14	22	9	29	4	16	30	14	29	4
Area 2	4	18	13	26	9	17	25	23	44	7
Area 3	5	29	17	14	10	19	31	15	27	6
Area 4	4	25	17	21	6	13	37	22	27	5
Area 5	5	21	11	25	5	16	31	10	32	6
	i 3W	ii 3W	iii 3W	iv 3W	v 3W	i 8W	ii 8W	iii 8W	iv 8W	v 8W
Average	6.4	23	13.4	23	6.8	16.2	30.8	16.8	31.8	5.6
SD	4.27785	4.1833	3.57771	5.78792	2.58844	2.16795	4.26615	5.54076	7.12039	1.14018
Statics	0.000258381		0.0135013	0.000447471		0.000134751		0.00589157	3.90753e-05

## Sheet: Skin
Skin: Number of HSP47+ cells per fields
	i 3W	ii 3W	iii 3W	iv 3W	v 3W	i 8W	ii 8W	iii 8W	iv 8W	v 8W
Area 1	16	27	10	27	11	11	24	21	31	8
Area 2	18	18	11	29	7	14	13	10	20	5
Area 3	10	18	14	35	7	13	24	15	17	4
Area 4	13	18	9	24	8	13	16	15	19	9
Area 5	10	29	11	31	11	14	19	17	22	6
	i 3W	ii 3W	iii 3W	iv 3W	v 3W	i 8W	ii 8W	iii 8W	iv 8W	v 8W
Average	13.4	22	11	29.2	8.8	13	19.2	16	21.8	6.4
SD	3.57771	5.52268	1.87083	4.14729	2.04939	1.22474	4.86826	3.97492	5.44977	2.07364
Statics			1.9388e-05	9.42438e-06					0.000359458

## Sheet: Lung
Lung; Number of HSP47+ cells per filed
	i 3W	ii 3W	iii 3W	iv3W	v 3W	i 8W	ii 8W	iii 8W	iv 8W	v 8W
Area 1	16	30	16	27	7	18	43	21	18	5
Area 2	18	24	22	35	5	14	40	10	20	4
Area 3	10	22	12	24	3	15	41	11	18	11
Area 4	13	30	24	29	6	16	37	9	25	3
Area 5	10	19	16	31	5	12	36	29	30	4
	i 3W	ii 3W	iii 3W	iv 3W	v 3W	i 8W	ii 8W	iii 8W	iv 8W	v 8W
Average	13.4	25	18	29.2	5.2	15	39.4	16	22.2	5.4
SD	3.57771	4.89898	4.89898	4.14729	1.48324	2.23607	2.88097	8.7178	5.21536	3.20936
Statics	0.00270278			1.90879e-06		3.93281e-07			0.000278696

## Sheet: Liver
Figure 1-source data 5(Figure 1-figure supplement 3B)
Liver: Number of HSP47+ cells per fields
	i 3W	ii 3W	iii 3W	iv 3W	v 3W	i 8W	ii 8W	iii 8W	iv 8W	v 8W
Area 1	9	21	7	17	7	9	22	7	15	7
Area 2	22	31	14	24	13	12	28	12	15	6
Area 3	12	21	15	25	14	15	28	18	19	12
Area 4	11	28		18	10	18			15	5
Area 5	8	44		24	14	14			19	11
	i 3W	ii 3W	iii 3W	iv 3W	v 3W	i 8W	ii 8W	iii 8W	iv 8W	v 8W
Average	12.4	29	12	21.6	11.6	13.6	26	12.3333	16.6	8.2
SD	5.59464	9.46044	4.3589	3.78153	3.04959	3.36155	3.4641	5.50757	2.19089	3.11448
Statics	0.00968141		0.0164055			0.00245305			0.00114561
			＃						＊

## Sheet: Intestine
Intestine: Number of HSP47+ cells per fields
	i 3W	ii 3W	iii 3W	iv 3W	v 3W	i 8W	ii 8W	iii 8W	iv 8W	v 8W
Area 1	9	25	16	26	15	15	14	6	43	7
Area 2	22	29	17	17	8	18	36	4	33	4
Area 3	12	26	10	18	8	12	17	15	29	6
Area 4	11	20	20	16	9	12	16	15	24	4
Area 5	8	22	13	20	7	21	15	12	33	4
	i 3W	ii 3W	iii 3W	iv 3W	v 3W	i 8W	ii 8W	iii 8W	iv 8W	v 8W
Average	12.4	24.4	15.2	19.4	9.4	15.6	19.6	10.4	32.4	5
SD	5.59464	3.50714	3.83406	3.97492	3.20936	3.91152	9.2358	5.12835	6.9857	1.41421
Statics	0.00361478			0.00235862				0.000466827	2.59379e-05
	＊
