# Supplementary material for: MHC-compatible bone marrow stromal/stem cells trigger fibrosis by activating host T cells in a scleroderma mouse model
Source: eLife. 2016 Jan 26;5:e09394. doi: 10.7554/eLife.09394 (PMC4739756; doi:10.7554/eLife.09394)
Supplement: Figure 2—source data 1. — Source data for graph in right panel of Figure 2E. DOI: http://dx.doi.org/10.7554/eLife.09394.014 [file elife-09394-fig2-data1.xlsx]

## Sheet: Sheet1
Figure 2-source data 1(Figure 2E)
	% donor derived GFP cells in spleen cells
		Mismatched WBMT	Syngeneic WBMT			Mismatched WBMT	Syngeneic WBMT
	1	85.33	90.99			84.6	91.4
	2	83.8	91.83			1.08187	0.59397
	Average	84.565	91.41
	SD	1.08187	0.59397
