# Supplementary material for: MHC-compatible bone marrow stromal/stem cells trigger fibrosis by activating host T cells in a scleroderma mouse model
Source: eLife. 2016 Jan 26;5:e09394. doi: 10.7554/eLife.09394 (PMC4739756; doi:10.7554/eLife.09394)
Supplement: Figure 3—source data-1. — Source data for graphs in (C). HSP, heat-shock protein. DOI: http://dx.doi.org/10.7554/eLife.09394.017 [file elife-09394-fig3-data1.xlsx]

## Sheet: Sheet1
Figure 3-source data 1(Figure 3C)
		Lacrimal gland					Salivary gland					Intestine					Liver
		RAG2 3W	WTBALBc/3W	RAG2 8W	WTBALB/ｃ 8W		RAG2 3W	WTBALBc/3W	RAG2 8W	WTBALB/ｃ 8W		RAG2 3W	WTBALBc/3W	RAG2 8W	WTBALB/ｃ 8W		RAG2 3W	WTBALBc/3W	RAG2 8W	WTBALB/ｃ 8W
		5	31	20	25		15	40	19	35		12	59	10	28		15	30	14	30
		9	31	20	36		21	32	16	25		10	57	10	26		17	34	18	36
		12	32	20	27		16	25	17	31		8	51	11	26		13	38	16	38
		15	32	15	31		22	39	16	25		11	60	11	40		14	33	14	33
		10	33	7	30		10	28		27		8		7	32		14	31	25	18
		3W	3W	8W	8W		3W	3W	8W	8W		3W	3W	8W	8W		3W	3W	8W	8W
	Average	10.2	31.8	16.4	29.8	#DIV/0!	16.8	32.8	17	28.6	#DIV/0!	9.8	56.75	9.8	30.4	#DIV/0!	14.6	33.2	17.4	31
	SD	3.31059	0.748331	5.08331	3.76298	#DIV/0!	4.35431	5.9127	1.22474	3.87814	#DIV/0!	1.6	3.49106	1.46969	5.27636	#DIV/0!	1.35647	2.78568	4.07922	7.04273
	Statics	1.36699e-06		0.00284733	#DIV/0!	#DIV/0!	0.00241953		0.00143554	#DIV/0!	#DIV/0!	6.22517e-08	5.55244e-08	6.78473e-05	#DIV/0!	#DIV/0!	2.13538e-06		0.0102005	#DIV/0!
