# Supplementary material for: MHC-compatible bone marrow stromal/stem cells trigger fibrosis by activating host T cells in a scleroderma mouse model
Source: eLife. 2016 Jan 26;5:e09394. doi: 10.7554/eLife.09394 (PMC4739756; doi:10.7554/eLife.09394)
Supplement: Figure 5—source data 1. — Data from the lacrimal gland, conjunctiva, salivary gland, lung, skin, liver, and intestine as shown in (B). BMSC, bone marrow stromal/stem cells; HSP, heat-shock protein. DOI: http://dx.doi.org/10.7554/eLife.09394.021 [file elife-09394-fig5-data1.xlsx]

## Sheet: Sheet1
Figure 5-source data 1 (Figure 5B)
	Adoptive transfer	Control		Adoptive transfer	Control		Adoptive transfer	Control		Adoptive transfer	Control		Adoptive transfer	Control		Adoptive transfer	Control		Adoptive transfer	Control
Lacrimal gland	29	10	Salivary gland	37	9	Conjunctiva	50	14	Lung	26	20	Skin	43	28	Liver	20	4	intestine	43	16
	26	7		21	9		38	22		23	6		39	30		19	6		35	9
	28	10		32	10		45	25		29	10		52	30		22	8		36	18
	17	9		32	12		35	19		33	11		41	35		22	9		40	18
	16	7		29	14		40	20		34	12		40	29		37	6		40	14
Average	23.2	8.6		30.2	10.8		41.6	20		29	11.8		43	30.4		24	6.6		38.8	15
SD	6.22093	1.51658		5.89067	2.16795		5.94138	4.06202		4.63681	5.11859		5.24404	2.70185		7.38241	1.94936		3.27109	3.74166
		0.000931527			0.000123159			0.000151017			0.000529246			0.00139779			0.000934855			5.08167e-06
	Adoptive transfer	Control		Adoptive transfer	Control		Adoptive transfer	Control		Adoptive transfer	Control		Adoptive transfer	Control		Adoptive transfer	Control		Adoptive transfer	Control
	23.2	8.6		30.2	10.8		41.6	20		29	11.8		43	30.4		24	6.6		38.8	15
