# Supplementary material for: MHC-compatible bone marrow stromal/stem cells trigger fibrosis by activating host T cells in a scleroderma mouse model
Source: eLife. 2016 Jan 26;5:e09394. doi: 10.7554/eLife.09394 (PMC4739756; doi:10.7554/eLife.09394)
Supplement: Figure 5—source data 2. — Source data for graph in (D). WT, wild type. DOI: http://dx.doi.org/10.7554/eLife.09394.022 [file elife-09394-fig5-data2.xlsx]

## Sheet: Sheet1
Figure 5-source data 2 (Figure 5D)
	Adoptive transfer	Control
1	11.6993	-1.5e+300
2	13.091	-1e+300
3	16.04	-1e+300
4	20.237	-1e+300
Average	15.2668	<detection sensitivity
SD	3.26962	#NAME?
