# Supplementary material for: MHC-compatible bone marrow stromal/stem cells trigger fibrosis by activating host T cells in a scleroderma mouse model
Source: eLife. 2016 Jan 26;5:e09394. doi: 10.7554/eLife.09394 (PMC4739756; doi:10.7554/eLife.09394)
Supplement: Figure 6—source data 1. — Sheet 1 shows the OD source values for each group in (A). Sheet 2 shows collective data and SD for graph in (A). BMSC, bone marrow stromal/stem cells. DOI: http://dx.doi.org/10.7554/eLife.09394.025 [file elife-09394-fig6-data1.xls]

## Sheet: Figure 6A Statics
Figure 6-source data 1 (Figure 6A) T cell prliferation BrdU ELISA
	MSCBalb -Tcell M10	MSCBalb-Tcell Sp10	MSCBalb - T cell WT B10	MSC Balb - Tcell WT Balb
	A	B
	0.61	0.155	0.02	0.088
	0.72	0.069	0.02	0.051
	0.73	0.105	0.017	0.065
MSC Balb	0.686667	0.109667	0.019	0.068
	0.0665833	0.0431895	0.00173205	0.0186815
0.0495558
		0.00129092	0.000999526	0.00114108
	1.19	0.072	0.009	0.067
	1.6	0.108	0.017	0.06
	1.12	0.103	0.016	0.043
MSC B10.D2	1.30333	0.0943333	0.014	0.0566667
	0.259294	0.0195021	0.0043589	0.0123423
0.0028739	DC Balb -Tcell M10	DC Balb-Tcell Sp10	DC Balb - T cell WT B10	DC Balb - Tcell WT Balb
	0.296	0.003	0.006	0.003
	0.284	0.007		0.004
	0.068	0.005	0.002	0.004
DC Balb	0.216	0.005	0.004	0.00366667
	0.128312	0.002	0.00282843	0.00057735
0.00220266	DC B10 -Tcell M10	DC B10-Tcell Sp10	DC10 - T cell WT B10	DC B10 - Tcell WT Balb
	0.284	0.062	0.007	0.005
	0.075	0.01	0.003	0.002
	0.054	0.002	0.001	0.007
DC B10.D2	0.137667	0.0246667	0.00366667	0.00466667
	0.127163	0.0325781	0.00305505	0.00251661
0.00102796	0.01	0.014	0.019	0.004
	0.04	0.013	0.021	0.003
	0.013	0.015	0.014	0.011
T cell alone	0.021	0.014	0.018	0.006
	0.0165227	0.001	0.00360555	0.0043589

## Sheet: Figure 6A final data 20101006
Figure 6-source data 1 (Figure 6A)
	Value of OD
	BMSC mismatch SP syngeneic recipient Tcell	MSC syngeneic SP mismatch recipient Tcell	WT B10.D2 T cell	WTBalb T cell
BMSC/Balb	0.69	0.1	0.02	0.07
BMSC/B10.D2	1.3	0.09	0.014	0.06
DC/Balb	0.22	0.05	0.004	0.003
DC/B10.D2	0.14	0.002	0.004	0.005
T cell alone	0.02	0.01	0.02	0.006
	Standard Deviation
	BMSC allo SP auto recipient Tcell	BMSC auto SP allo recipient Tcell	WT B10.D2 T cell	WTBalb T cell
BMSC/Balb	0.07	0.04	0.002	0.02
BMSC/B10.D2	0.25	0.02	0.004	0.01
DC/Balb	0.21	0.002	0.003	0.001
DC/B10.D2	0.12	0.03	0.003	0.003
T cell alone	0.02	0.001	0.004	0.004
