# Supplementary material for: MHC-compatible bone marrow stromal/stem cells trigger fibrosis by activating host T cells in a scleroderma mouse model
Source: eLife. 2016 Jan 26;5:e09394. doi: 10.7554/eLife.09394 (PMC4739756; doi:10.7554/eLife.09394)
Supplement: Figure 6—source data 2. — Sheet 1 shows the concentration of IL-6 in each group shown in (B). Sheet 2 shows raw OD values prior to conversion to concentrateon. DOI: http://dx.doi.org/10.7554/eLife.09394.026 [file elife-09394-fig6-data2.xlsx]

## Sheet: Concentration
Figure 6-source data 2 (Figure 6B)
	BMSCBALB -Mismatched BMSCT Tcells co-culture	BMSCBALB-SyngeneicBMSCT T cells	BMSCBALB - T cell WT B10	BMSC BALB - Tcell WT BALB		Revise; Important comparison suggested by the reviewers
	A1,A2, A3	A4, A5, A6	A7, A8, A9	A10, A11, A12		Comparison of IL-6 production between Tcell subset group.
BMSC Balb	227.638	411.12	67.09	139.23		BALB/c BMSC group:
BMSC Balb	492.615	409.99	72.12	107.16		Groups	Comparison of IL-6 production between "mismatched BMSC transplanted T cells and BALB/c MSC co-cultures" vs "mismatched BMSC transplanted T cells and BALB/c DC".	Comparison of IL-6 production between "syngeneic BMSC transplanted T cells and BALB/c MSC co-cultures" vs "syngeneic BMSC transplanted T cells and BALB/c DC"	Comparison of IL-6 production between "wild type B10.D2. T cells and BALB/c MSC co-cultures" vs "wild typeBALB/c. DC"	Comparison of IL-6 production between "wild type BALB/c. T cells and BALB/c MSC co-cultures" vs "wild type BALB/c. DC"
BMSC Balb	845.5	276.71	65.41	98.92			0.0538951	0.00137583	1.68257e-05	0.00351821
Average	521.918	365.94	68.2067	115.103
SD	309.972	77.2775	3.49159	21.2966
0.0508233
	BMSCB10.D2-Mismatched BMSCT Tcells co-culture	BMSCB10.D2-SyngeneicBMSCT T cells	BMSCB10.D2 - T cell WT B10	BMSC B10.D2 - Tcell WT BALB
	B1, B2, B3	B4, B5, B6	B7, B8, B9	B10, B11, B12
		0.0153486	0.00791165	0.0117154
BMSC B10.D2	1099.8	260.5	87.46	192.89
BMSC B10.D2	852.7	298.02	73.8	202.03
BMSC B10.D2	1616.2	266.93	84.83	206.09
Average	1189.57	275.15	82.03	200.337
SD	389.585	20.0652	7.24768	6.76096
	DC BALB/c-Mismatched BMSCT Tcells co-culture	DC BALB/c-SyngeneicBMSCT T cells	DC BALB.c - T cell WT B10	DC BALB/c - Tcell WT BALB
0.00689465	C1, C2, C3	C4, C5, C6	C7, C8, C9	C10, C11, C12
DC Balb	27.68	12.18	13.18	16.87		BMSC BALB	BMSC B10D2	DC BALB	DC B10	T cell alone
DC Balb	53.87	12.18	12.55	16.87	BMSCBALB -Mismatched BMSCT Tcells	521.918	1189.57	37.5733	33.97	25.73
DC Balb	31.17	13.41	15.69	40.75	BMSCBALB-SyngeneicBMSCT T cells	365.94	275.15	12.59	20.4733	11.8
Average	37.5733	12.59	13.8067	24.83	BMSCBALB - T cell WT B10	68.2067	82.03	13.8067	12.3367	11.3
SD	14.2208	0.710141	1.66115	13.7871	BMSC BALB - Tcell WT BALB	115.103	200.337	24.83	16.14	12.44
0.00680554	DC B10.D2-Mismatched BMSCT Tcells co-culture	DC B10.D2-SyngeneicBMSCT T cells	DC B10.D2 - T cell WT B10	DC B10.D2 - Tcell WT BALB
	D1, D2, D3	D4, D5, D6	D7, D8, D9	D10, D11, D12
DC B10.D2	36.45	32.04	12.545	14.85		BMSC BALB	BMSC B10D2	DC BALB	DC B10	T cell alone
DC B10.D2	38.68	14.02	12.545	14.85	BMSCBALB -Mismatched BMSCT Tcells	309.97	389.59	14.22	6.32	0.4
DC B10.D2	26.78	15.36	11.92	18.72	BMSCBALB-SyngeneicBMSCT T cells	77.28	20.66	0.71	10.04	0.36
Average	33.97	20.4733	12.3367	16.14	BMSCBALB - T cell WT B10	3.49	7.25	1.66	0.36	0.34
SD	6.32576	10.0394	0.360844	2.23435	BMSC BALB - Tcell WT BALB	21.3	6.76	13.79	2.23	2.34
	Mismatched BMSCT Tcells alone	SyngeneicBMSCT T cells alone	T cell WT B10 alone	Tcell WT BALB alone
0.00662772	25.73	11.8	11.3	12.44
	25.04	12.42	11.3	15.74
	25.73	11.8	10.71	16.96
T cell alone	25.5	12.0067	11.1033	15.0467
	0.398372	0.357957	0.340637	2.3384

## Sheet: OD
T cell prliferation BrdU ELISA
		BMSCBALB -Mismatched BMSCT Tcells	BMSCBALB-SyngeneicBMSCT T cells	BMSCBALB - T cell WT B10	BMSC BALB - Tcell WT BALB
		A1,A2, A3	A4, A5, A6	A7, A8, A9	A10, A11, A12		Revise; Important comparison suggested by the reviewers
BMSC Balb	A		0.364	0.08	0.152		Comparison of IL-6 production between Tcell subset group.
BMSC Balb	A	0.409	0.363	0.086	0.117		Groups	Comparison of IL-6 production between "mismatched BMSC transplanted T cells and BALB/c MSC co-cultures" vs "mismatched BMSC transplanted T cells and BALB/c DC".	Comparison of IL-6 production between "syngeneic BMSC transplanted T cells and BALB/c MSC co-cultures" vs "syngeneic BMSC transplanted T cells and BALB/c DC"	Comparison of IL-6 production between "wild type B10.D2. T cells and BALB/c MSC co-cultures" vs "wild typeBALB/c. DC"	Comparison of IL-6 production between "wild type BALB/c. T cells and BALB/c MSC co-cultures" vs "wild type BALB/c. DC"
BMSC Balb	A	0.702	0.245	0.078	0.108		Statcs	0.0194724	0.00154728	3.13672e-05	0.00677915
Average		0.5555	0.324	0.0813333	0.125667
SD		0.207182	0.0684178	0.00416333	0.0232451
0.234528
		BMSCB10.D2-Mismatched BMSCT Tcells co-culture	BMSCB10.D2-SyngeneicBMSCT T cells	BMSCB10.D2 - T cell WT B10	BMSC B10.D2 - Tcell WT BALB
		B1, B2, B3	B4, B5, B6	B7, B8, B9	B10, B11, B12
			0.0210537	0.00936687	0.0153055
BMSC B10.D2	B	0.788	0.243	0.101	0.19
BMSC B10.D2	B	0.611	0.278	0.087	0.199
BMSC B10.D2	B	1.158	0.249	0.1	0.203
Average		0.852333	0.256667	0.096	0.197333
SD		0.279117	0.0187172	0.00781025	0.00665833
0.00768658		DC BALB/c-Mismatched BMSCT Tcells co-culture	DC BALB/c-SyngeneicBMSCT T cells	DC BALB.c - T cell WT B10	DC BALB/c - Tcell WT BALB
		C1, C2, C3	C4, C5, C6	C7, C8, C9	C10, C11, C12
DC Balb	C	0.037	0.02	0.021	0.024
DC Balb	C	0.072	0.02	0.02	0.024
DC Balb	C	0.043	0.022	0.025	0.058
Average		0.0506667	0.0206667	0.022	0.0353333
SD		0.0187172	0.0011547	0.00264575	0.0196299
0.00749117		DC B10.D2-Mismatched BMSCT Tcells co-culture	DC B10.D2-SyngeneicBMSCT T cells	DC B10.D2 - T cell WT B10	DC B10.D2 - Tcell WT BALB
		D1, D2, D3	D4, D5, D6	D7, D8, D9	D10, D11, D12
DC B10.D2	D	0.049	0.048	0.02	0.023
DC B10.D2	D	0.052	0.021	0.02	0.023
DC B10.D2	D	0.038	0.023	0.021	0.029
Average		0.0463333	0.0306667	0.0203333	0.025
SD		0.00737111	0.0150444	0.00057735	0.0034641
0.0173561		Mismatched BMSCT Tcells alone	SyngeneicBMSCT T cells alone	T cell WT B10 alone	Tcell WT BALB alone
T cell alone	E	0.037	0.019	0.019	0.022
T cell alone	E	0.036	0.02	0.019	0.024
T cell alone	E	0.037	0.019	0.018	0.03
Average		0.0366667	0.0193333	0.0186667	0.0253333
SD		0.00057735	0.00057735	0.00057735	0.00416333
