# Supplementary material for: MHC-compatible bone marrow stromal/stem cells trigger fibrosis by activating host T cells in a scleroderma mouse model
Source: eLife. 2016 Jan 26;5:e09394. doi: 10.7554/eLife.09394 (PMC4739756; doi:10.7554/eLife.09394)
Supplement: Figure 6—source data 3. — Source data for graph in (D). DOI: http://dx.doi.org/10.7554/eLife.09394.027 [file elife-09394-fig6-data3.xlsx]

## Sheet: Sheet1
Figure 6-source data 3 (Figure 6D)
		isotype	MHC class II
		0.452	0.392
		0.436	0.197
		0.431
		0.352	0.214
		0.488	0.333
		0.339	0.219
	Average	0.416333	0.271				0.00894427
	SD	0.0534312	0.0773486
				t test	0.00894428
		isotype	MHC class II
		0.416333	0.271
