# Supplementary material for: MHC-compatible bone marrow stromal/stem cells trigger fibrosis by activating host T cells in a scleroderma mouse model
Source: eLife. 2016 Jan 26;5:e09394. doi: 10.7554/eLife.09394 (PMC4739756; doi:10.7554/eLife.09394)
Supplement: Figure 6—source data 4. — Source data for graph in (E). DOI: http://dx.doi.org/10.7554/eLife.09394.028 [file elife-09394-fig6-data4.xlsx]

## Sheet: Sheet1
Figure 6-sorce data 4 (Figure 6E)				Mismatch BMSC	Syngeneic BMSC		Syngeneic BMSC		Mismatch BMSC	Syngeneic BMSC		Syngeneic BMSC
				CD4	CD4	CD8	CD8		CD4	CD4	CD8	CD8
				1553499	591832	266499	183133		1602778	600766	284374	142449
				1540449	713549	283833	154099
				1791832	496916	270833	90114
				1525332		316333
			Average	1602778	600766	284374	142449
			SD	126560	108592	22542.9	47591.3
