# Supplementary material for: MHC-compatible bone marrow stromal/stem cells trigger fibrosis by activating host T cells in a scleroderma mouse model
Source: eLife. 2016 Jan 26;5:e09394. doi: 10.7554/eLife.09394 (PMC4739756; doi:10.7554/eLife.09394)
Supplement: Figure 7—source data 1. — Data are from 2, 3, and 4 weeks after mismatched and syngeneic BMSC transplantation shown in (A). DOI: http://dx.doi.org/10.7554/eLife.09394.030 [file elife-09394-fig7-data1.xls]

## Sheet: Sheet1
	MSC allo SP auto recipient T cell	MSC auto SP allo recipient T cell	WT B10.D2 T cell	WT Blab T cells
MSC Balb/c	0.4	0.29	0.049	0.093
MSC B10.D2	0.82	0.22	0.064	0.165
DC Balb/c	0.018	-0.012	-0.01	0.003
DC B10. D2	0.014	-0.002	-0.012	-0.007
T cell alone	0.004	0.064	-0.014	-0.007
	MSC allo transplant	MSC auto transplant	B10 WT	Sp WT
MSC Ba	0.4	0.29	0.049	0.093
MSC B10	0.82	0.22	0.064	0.165
DC Ba	0.018	-0.011	-0.01	0.003
DC B10	0.014	-0.002	-0.012	-0.007
T cell alone	0.004	0.064	-0.014	-0.007
	MSC Ba	MSC B10	DC Ba	DC B10	T cell alone
MSC allo transplant	0.4	0.82	0.018	0.014	0.004
MSC auto transplant	0.29	0.22	-0.011	-0.002	0.064
B10 WT	0.049	0.064	-0.01	-0.012	-0.014
Sp WT	0.093	0.165	0.003	-0.007	-0.007

## Sheet: Sheet2
Figure 7-source data 1 (Figure 7A)
		2W	3W	4W
	mismatched BMSC Transplatnation	0.018	0.031	0.036
		0.016	0.026	0.034
	Average	0.017	0.0285	0.035
	SD	0.001	0.0025	0.001
	Syngeneic BMSC Transplantation	0.015	0.018	0.015
		0.018	0.018	0.017
	Average	0.0165	0.018	0.016			580
	SD	0.0015	0	0.001
		0.80755	0.0522833	0.00549455
		2W	3W	4W
	Mismatched BMSC Transplatnation	0.017	0.0285	0.035
	Syngeneic BMSC Transplantation	0.0165	0.018	0.016
