# Supplementary material for: MHC-compatible bone marrow stromal/stem cells trigger fibrosis by activating host T cells in a scleroderma mouse model
Source: eLife. 2016 Jan 26;5:e09394. doi: 10.7554/eLife.09394 (PMC4739756; doi:10.7554/eLife.09394)
Supplement: Figure 7—source data 2. — Raw data and average values for statistical analysis use in (D) are shown. DOI: http://dx.doi.org/10.7554/eLife.09394.031 [file elife-09394-fig7-data2.xls]

## Sheet: Foxp3 graph
Figure 7-source data 2.(Figure 7D)
Fox P3 BMSCT
									Syngeneic WBMT 3W		Mismatched WBMT 3W
		Syngeneic BMSCT 3W	Mismatched BMSCT 3W	Syngeneic BMSCT 8W	Mismatched BMSCT 8W			WBMT 3W	Sample
	average	23.58	9.61	7.83	7.84				1: CD4-F CD25-P Foxp3-A C1	18.4	5: CD4-F CD25-P Foxp3-A G1	6.67
	SD	8.06	6.17	1.94	2.51				2: CD4-F CD25-P Foxp3-A C2	18	6: CD4-F CD25-P Foxp3-A G2	7.06
									3: CD4-F CD25-P Foxp3-A C3	18	7: CD4-F CD25-P Foxp3-A G3	9.54
									4: CD4-F CD25-P Foxp3-A C4	20.7	8: CD4-F CD25-P Foxp3-A G4	14.9
									Average	18.775		9.5425	Statics
									SD	1.29711		3.79108	0.00365973
								WBMT 8W	Syngeneic WBMT 8W		Mismatched WBMT 8W
									Sample
									1: CD4-F CD25-P Foxp3-A C1	8.07	5: CD4-F CD25-P Foxp3-A G1	6.2
Fox p3 WBT		Syngeneic WBMT3W	Mismatched WBMT 3W	Syngeneic WBMT8W	Mismatched WBMT 8W				2: CD4-F CD25-P Foxp3-A C2	6.58	6: CD4-F CD25-P Foxp3-A G2	11.3
	Average	18.775	9.5425	7.005	8.295				3: CD4-F CD25-P Foxp3-A C3	6.43	7: CD4-F CD25-P Foxp3-A G3	7.38
	SD	1.3	3.79	0.741	2.18				4: CD4-F CD25-P Foxp3-A C4	6.94	8: CD4-F CD25-P Foxp3-A G4	8.3	0.305349
										Syngeneic WBMT		Mismatched WBMT
									Average	7.005		8.295
									SD	0.741552		2.17993
				Pre transplant	3W	8W
			Mismach WBMT	6.22	9.5425	8.295
			Syngeneic WBMT	6.22	18.775	7.005
								BMSCT ３W
									Syngeneic BMSCT 3W		Mismatched BMSCT 3W
			Mismatch WBMTSD	1.18	3.79	2.18			1: CD4-F CD25-P Foxp3-A C1	17.3	1: CD4-F CD25-P Foxp3-A G1	11.8
			Syngeneic WBMTSD	1.18	1.3	0.741			2: CD4-F CD25-P Foxp3-A C2	31.4	2: CD4-F CD25-P Foxp3-A G2	0
									3: CD4-F CD25-P Foxp3-A C3	35.7	3: CD4-F CD25-P Foxp3-A G3	18.8
									4: CD4-F CD25-P Foxp3-A C4	16.5	4: CD4-F CD25-P Foxp3-A G4	9.27
				Pre transplant	3W	8W			5: CD4-F CD25-P Foxp3-A C5	22	5: CD4-F CD25-P Foxp3-A G5	6.98
			Mismatch BMSC T	6.22	9.61	7.84			6: CD4-F CD25-P Foxp3-A C6	18.6	6: CD4-F CD25-P Foxp3-A G6	10.8
			Syngeneic BMSC T	6.22	23.58	7.83				Syngeneic BMSCT 3W		Mismatched BMSCT 3W	Statics
									Average	23.5833		9.60833	0.00708474
									SD	8.06112		6.16527
			Mismatch BMSCT SD	1.18	6.17	2.51
			Syngeneic BMSC SD	1.18	8.06	1.94
									Average	23.58		9.61
									SD	8.06		6.17
				Wild type Fox p3 (pre transplant)				BMSCT ８W	Syngeneic BMSCT 8W		Mismatched BMSCT 8W
					1: CD4F CD25P Fpxp3 WT1	8.1			1: CD4-F CD25-P Foxp3-A C1	10.5	1: CD4-F CD25-P Foxp3-A G1	9.76
					2: CD4F CD25P Fpxp3 WT2	6.09			2: CD4-F CD25-P Foxp3-A C2	7.66	2: CD4-F CD25-P Foxp3-A G2	6.18
					3: CD4F CD25P Fpxp3 WT3	5.68			3: CD4-F CD25-P Foxp3-A C3	8.4	3: CD4-F CD25-P Foxp3-A G3	6.46
					4: CD4F CD25P Fpxp3 WT4	3.94			4: CD4-F CD25-P Foxp3-A C4	5.1	4: CD4-F CD25-P Foxp3-A G4	12.1
					5: CD4F CD25P Fpxp3 WT5	7.47			5: CD4-F CD25-P Foxp3-A C5	7.51	5: CD4-F CD25-P Foxp3-A G5	6.31
					6: CD4F CD25P Fpxp3 WT6	5.57					6: CD4-F CD25-P Foxp3-A G6	6.24
					7: CD4F CD25P Fpxp3 WT7	6.25				Syngeneic BMSCT 8W		Mismatched BMSCT 8W
					8: CD4F CD25P Fpxp3 WT8	6.64			Average	7.834		7.84167
					Average	6.2175			SD	1.93894		2.50579	0.995674
					SD	1.1834
									Average	7.83		7.84
				Pre transplant	3W	8W			SD	1.94		2.51
			Mismach WBMT	6.22	9.5425	8.295
			Syngeneic WBMT	6.22	18.775	7.005
			Mismatch BMSC T	6.22	9.61	7.84
			Syngeneic BMSC T	6.22	23.58	7.83
