# Supplementary material for: MHC-compatible bone marrow stromal/stem cells trigger fibrosis by activating host T cells in a scleroderma mouse model
Source: eLife. 2016 Jan 26;5:e09394. doi: 10.7554/eLife.09394 (PMC4739756; doi:10.7554/eLife.09394)
Supplement: Figure 7—source data 3. — Raw data and average values for statistical analysis used in (E) are shown. DOI: http://dx.doi.org/10.7554/eLife.09394.032 [file elife-09394-fig7-data3.xls]

## Sheet: IL-17 graph
Figure 7-source data 3.( Figure 7E)		Figure 7-source data 3 (Figure 7F)
BMSCT ８W									WBT 3W
										1: CD4-F IL17-A C1	0.026	0.00147254
	1: CD4-F IL17-A M1 8W	0.09	0.086	0.048376						2: CD4-F IL17-A C2	0.00718
	2: CD4-F IL17-A M2 8W	0.056	0.045							3: CD4-F IL17-A C3	0.014
	3: CD4-F IL17-A M3 8W	0.049	0.1							4: CD4-F IL17-A G1	0.065
	4: CD4-F IL17-A M4 8W	0.021	0.093							5: CD4-F IL17-A G2	0.058
	5: CD4-F IL17-A M5 8W	0.028	0.081							6: CD4-F IL17-A G3	0.061
	6: CD4-F IL17-A P1 8W	0.025	0.05
	7: CD4-F IL17-A P2 8W	0.021	0.018
BMSCT 3W
	1: CD4-F IL17-A M3 3W	0.0071	0.0071						WBT ８W
	2: CD4-F IL17-A M4 3W	0.012	0							1:C1 CD4-F IL17-APC	0.026
	3: CD4-F IL17-A M5 3W	0.00407	0.00815							2.C2 CD4-F IL17-APC	0.00718
	4: CD4-F IL17-A P2 3W	0.019	0							3:C3 CD4-F IL17-APC	0.072
	5: CD4-F IL17-A P3 3W	0.00431	0.00431							4: G1 CD4-F IL17-APC	0.081
										5: G2 CD4-F IL17-APC	0.092
										6: G3 CD4-F IL17-APC	0.078
	Syngeneic BMSCT 3W	Mismatched BMSCT 3W	Syngeneic BMSCT 8W	Mismatched BMSCT 8W
	0	0.0071	0.05	0.086
	0.00431	0	0.018	0.045
		0.00815		0.1	Pre transplant	BALB/c Wild type
				0.093	1: WT1 CD4-F Th17-APC	0.00582				Syngeneic WBMT 3W	Mismatched WBMT 3W	Syngeneic WBMT 8W	mismatched WBMT 8W
				0.081	2: WT2 CD4-F Th17-APC	0.00411			Average	0.0157267	0.0613333	0.03506	0.0836667
% Th17 cells in CD4+ T cells	Syngeneic BMSCT 3W	Mismatched BMSCT 3W	Syngeneic BMSCT 8W	Mismatched BMSCT 8W	3: WT3 CD4-F Th17-APC	0.00691			SD	0.00777964	0.00286744	0.0272271	0.00601849
Average	0.002155	0.00508333	0.034	0.081	4: WT4 CD4-F Th17-APC	0.014
SD	0.002155	0.00355	0.0226274	0.0213659	5: WT5-CD4-F Th17-APC	0.01
					6: WT6- CD4-F Th17-APC	0.034
					Average	0.0124733
						0.0101407
						pre transplant	3W	8W
					Syngeneic BMSC transplant	0.012	0.002	0.034
					Mismatched BMSC transplant	0.012	0.004	0.081
					Syngeneic WBT	0.012	0.016	0.035
					Mismatched WBT	0.012	0.061	0.083
				SD	Syngeneic BMSC transplant	0.01	0.002	0.014
	I			SD	Mismatched BMSC transplant	0.01	0.004	0.015
				SD	Syngeneic WBT	0.01	0.007	0.027
				SD	Mismatched WBT	0.01	0.003	0.006
